# Supplementary material for: Subjective Cognitive Decline and Genetic Propensity for Dementia beyond Apolipoprotein ε4: A Systematic Review
Source: Curr Issues Mol Biol. 2024 Mar 2;46(3):1975–86. doi: 10.3390/cimb46030129 (PMC10969341; doi:10.3390/cimb46030129)
Supplement: Supplementary file 1 [file cimb-46-00129-s001.zip]

Archive with 1 entries (1 files):
- cimb-2895409-supplementary.pdf
